# Supplementary material for: ﻿Reinstatement of Memecylonelegantulum (Melastomataceae) and recircumscription of Memecylonrostratum, two species endemic to Sri Lanka
Source: PhytoKeys. 2025 Jun 19;259:67–80. doi: 10.3897/phytokeys.259.146534 (PMC12239025; doi:10.3897/phytokeys.259.146534)
Supplement: XML Treatment for Memecylon elegantulum [file phytokeys.259.146534-treatment1.xml]

<!DOCTYPE tp:taxon-treatment
  PUBLIC "-//TaxonX//DTD Taxonomic Treatment Publishing DTD v0 20100105//EN" "tax-treatment-NSO.dtd">
<tp:taxon-treatment xmlns:tp="http://www.plazi.org/taxpub"><tp:treatment-meta><kwd-group><label>Taxon classification</label><kwd>
              <named-content content-type="kingdom">Plantae</named-content>
            </kwd><kwd>
              <named-content content-type="order">Myrtales</named-content>
            </kwd><kwd>
              <named-content content-type="family">Melastomataceae</named-content>
            </kwd></kwd-group><mixed-citation publication-type="journal"><person-group><name><surname>Perera</surname><given-names>Amila</given-names></name><name><surname>Jayasinghe</surname><given-names>Himesh</given-names></name><name><surname>Gopallawa</surname><given-names>Bhathiya</given-names></name><name><surname>Madawala</surname><given-names>Isuru</given-names></name><name><surname>Gunatilleke</surname><given-names>Nimal</given-names></name><name><surname>Geekiyanage</surname><given-names>Nalaka</given-names></name></person-group><article-title>﻿Reinstatement of <italic><tp:taxon-name><tp:taxon-name-part taxon-name-part-type="genus" reg="Memecylon">Memecylon</tp:taxon-name-part><tp:taxon-name-part taxon-name-part-type="species" reg="elegantulum">elegantulum</tp:taxon-name-part></tp:taxon-name></italic> (<tp:taxon-name><tp:taxon-name-part taxon-name-part-type="family">Melastomataceae</tp:taxon-name-part></tp:taxon-name>) and recircumscription of <italic><tp:taxon-name><tp:taxon-name-part taxon-name-part-type="genus" reg="Memecylon">Memecylon</tp:taxon-name-part><tp:taxon-name-part taxon-name-part-type="species" reg="rostratum">rostratum</tp:taxon-name-part></tp:taxon-name></italic>, two species endemic to Sri Lanka</article-title><source>PhytoKeys</source><day>19</day><month>06</month><year>2025</year><volume>259</volume><fpage>67</fpage><lpage>80</lpage><pub-id pub-id-type="doi">10.3897/phytokeys.259.146534</pub-id></mixed-citation></tp:treatment-meta><tp:nomenclature><label>﻿</label><tp:taxon-name>
            <object-id xmlns:xlink="http://www.w3.org/1999/xlink" content-type="arpha" xlink:type="simple">1A969E79-CA66-56B2-AA50-67617216F144</object-id>
            <tp:taxon-name-part taxon-name-part-type="genus" reg="Memecylon">Memecylon</tp:taxon-name-part>
            <tp:taxon-name-part taxon-name-part-type="species" reg="elegantulum">elegantulum</tp:taxon-name-part>
          </tp:taxon-name><tp:taxon-authority>Thwaites, Enum. Pl. Zeyl. 112 (1859); Trimen, Handb. Fl. Ceylon, 2: 214 (1894)</tp:taxon-authority><xref ref-type="fig" rid="F1">Figs 1</xref><xref ref-type="fig" rid="F2">, 2</xref><tp:nomenclature-citation-list><tp:nomenclature-citation><tp:taxon-name>
                <tp:taxon-name-part taxon-name-part-type="genus" reg="Memecylon">Memecylon</tp:taxon-name-part>
                <tp:taxon-name-part taxon-name-part-type="species" reg="rostratum">rostratum</tp:taxon-name-part>
              </tp:taxon-name><comment>auct. <italic>non</italic> Thwaites, K.Bremer, Opera. Bot. 50: 21 (1979), <italic>p.p.</italic>; K.Bremer in Dassan., Revis. Handb. Fl. Ceylon 6:224 (1987), <italic>p.p.</italic></comment></tp:nomenclature-citation></tp:nomenclature-citation-list></tp:nomenclature><tp:treatment-sec sec-type="material" id="SECID0EYLAC"><title>Type.</title><p>• Sri Lanka <italic>n.l.</italic>, <italic>n.d.</italic>, <italic>n.coll.</italic>, C.P. 2684 (lectotype: third branch from the left of <named-content xmlns:xlink="http://www.w3.org/1999/xlink" content-type="dwc:institutional_code" xlink:title="National Herbarium, Peradeniya" xlink:href="http://grbio.org/institution/royal-botanic-gardens-1" xlink:type="simple">PDA</named-content> [PDA00002924!], designated here); Samanala Watta side of Pettigala Forest Reserve, 17 iv 2023, <italic>H.Jayasinghe et al</italic>. <italic>HDJ 2097</italic> (epitype: PDA00109496, designated here).</p><fig id="F1" position="float" orientation="portrait"><object-id xmlns:xlink="http://www.w3.org/1999/xlink" content-type="doi" xlink:type="simple">10.3897/phytokeys.259.146534.figure1</object-id><object-id xmlns:xlink="http://www.w3.org/1999/xlink" content-type="arpha" xlink:type="simple">84DD8D4D-AB46-5227-9003-A9ADC3ECAF5A</object-id><label>Figure 1.</label><caption><p><italic><tp:taxon-name><tp:taxon-name-part taxon-name-part-type="genus" reg="Memecylon">Memecylon</tp:taxon-name-part><tp:taxon-name-part taxon-name-part-type="species" reg="elegantulum">elegantulum</tp:taxon-name-part></tp:taxon-name></italic> Thwaites; <bold>A.</bold> Habit; <bold>B.</bold> Branch with an inflorescence; <bold>C.</bold> Young stem; <bold>D.</bold> Lamina upper side; <bold>E.</bold> Lamina under side; <bold>F.</bold> Dorsal view of flower; <bold>G.</bold> Inflorescence with a single flower bud; <bold>H.</bold> Inflorescence with two flowers after anthesis; <bold>J.</bold> Lateral view of flowers; <bold>K.</bold> Two inflorescences arising from a single node; <bold>L.</bold> Bracts; <bold>M.</bold> Dorsal view of flower bud; <bold>N.</bold> Dorsal view of epigynous chamber after anthesis; <bold>P.</bold> Lateral view of partially ripe fruit; <bold>Q.</bold> Dorsal view of immature fruit; <bold>R.</bold> Longitudinal section of a fruit; <bold>S.</bold> Wrinkled cotyledons.</p></caption><graphic xmlns:xlink="http://www.w3.org/1999/xlink" xlink:href="phytokeys-259-067_article-146534__-g001.jpg" position="float" orientation="portrait" xlink:type="simple" id="oo_1356660.jpg"><uri content-type="original_file" xlink:type="simple">https://binary.pensoft.net/fig/1356660</uri></graphic></fig></tp:treatment-sec><tp:treatment-sec sec-type="description" id="SECID0EGOAC"><title>Description.</title><p><italic><tp:taxon-name><tp:taxon-name-part taxon-name-part-type="genus" reg="Memecylon">Memecylon</tp:taxon-name-part><tp:taxon-name-part taxon-name-part-type="species" reg="elegantulum">elegantulum</tp:taxon-name-part></tp:taxon-name></italic> is distinguished from <italic><tp:taxon-name><tp:taxon-name-part taxon-name-part-type="genus" reg="Memecylon">M.</tp:taxon-name-part><tp:taxon-name-part taxon-name-part-type="species" reg="rostratum">rostratum</tp:taxon-name-part></tp:taxon-name></italic> upto 2 m tall (vs treelet, to 7 m); having flush leaves deep purple-red to light pink (vs whitish green); branched, pedicellate inflorescence with 1–2 flowers (vs unbranched inflorescence with 6–9 capitate flowers); petals in bud conical with an apiculate tip (vs obtuse tip); anthers and anther connectives white (vs purplish-blue); straight anther connective without a gland (vs arched anther connective, with a prominent red gland); and fruit hanging, pale green in immature stage (vs erect, white).</p><fig id="F2" position="float" orientation="portrait"><object-id xmlns:xlink="http://www.w3.org/1999/xlink" content-type="doi" xlink:type="simple">10.3897/phytokeys.259.146534.figure2</object-id><object-id xmlns:xlink="http://www.w3.org/1999/xlink" content-type="arpha" xlink:type="simple">B38BB7EC-50B2-55A0-8B8C-4089B9293D08</object-id><label>Figure 2.</label><caption><p>Line drawing of <italic><tp:taxon-name><tp:taxon-name-part taxon-name-part-type="genus" reg="Memecylon">Memecylon</tp:taxon-name-part><tp:taxon-name-part taxon-name-part-type="species" reg="elegantulum">elegantulum</tp:taxon-name-part></tp:taxon-name></italic> Thwaites; <bold>A.</bold> Branch; <bold>B.</bold> Lamina under side; <bold>C.</bold> Lamina upper side; <bold>D.</bold> Two inflorescences arising from a single node; <bold>E.</bold> Dorsal view of the flower bud; <bold>F.</bold> Lateral view of flowers; <bold>G.</bold> Dorsal view of flower, G- inflorescence with a single flower bud, <bold>H.</bold> Bracts; <bold>J.</bold> Lateral view of partially ripe fruit; <bold>K.</bold> Dorsal view of epigynous chamber after anthesis; <bold>L.</bold> Longitudinal section of a fruit; <bold>M.</bold> Wrinkled cotyledons.</p></caption><graphic xmlns:xlink="http://www.w3.org/1999/xlink" xlink:href="phytokeys-259-067_article-146534__-g002.jpg" position="float" orientation="portrait" xlink:type="simple" id="oo_1356661.jpg"><uri content-type="original_file" xlink:type="simple">https://binary.pensoft.net/fig/1356661</uri></graphic></fig><p>Shrubs or treelets up to 2 m height; outer bark shallowly and longitudinally striate; young branchlets obscurely quadrangular, becoming terete with age; flush leaves deep purple-red to light pink; internode distance 18–25 mm. <bold><italic>Leaves</italic></bold> green above, much paler below, lustrous on both sides in live state, greenish-brown in dried state; petiole 1–2 mm long; lamina subcoriaceous, broadly to (rarely) narrowly elliptic, 40–65 × 15–20 mm, caudate to acuminate, obtuse at apex, narrowly obtuse to cuneate at base, margins slightly revolute toward base, slightly thickened; midrib slightly grooved adaxially, obscurely raised abaxially; lateral veins 7–9 pairs, with a few intermediaries, straight throughout, unicolorous in live state, venation visible on both sides in dried state; intramarginal vein 0.3–1 mm from the margin. <bold><italic>Inflorescence</italic></bold> 1 (–2) per node, axillary on lower leaf nodes or rarely below the existing leaf nodes; main axis of the peduncle 2.5–3.5 mm long, filamentous, quadrangular, pale yellowish green, topped by (1–) 2 capitate secondary axils, surrounded by minute bracts at the joint; secondary axils 2–3 mm long, filamentous, cylindrical, pale greenish white, topped by 2, minute, whitish bracts, holding a single flower. <bold><italic>Flowers</italic></bold> pedicel 4.5–5 mm long, white; hypantho-calyx broadly pyriform to infundibuliform, 1.7–1.9 mm long, 2.3–2.5 mm wide, outside smooth, white, sometimes with a bluish tinge at apex; calyx lobes 4, minute, obtuse to acute at apex; epigynous chamber smooth, without any furrows; exposed petals conical with a pointed apex in bud, white at anthesis, reflexed, 2.4–2.6 mm long, 1.8–2.1 mm wide; filaments 3.4–3.7 mm long, white; anther connective straight, 2.2–2.7 mm long, 0.6–0.7 mm wide, white; without a gland; anthers white; style 5.9–6.1 mm, white. <bold><italic>Fruits</italic></bold> 1–2 per inflorescence with an elongate, hanging pedicel up to 7–8 mm; subglobose, 9.5–11 × 7.5–9 mm diameter, topped by a persistent calycinal crown; surface smooth, yellowish green during immature stage, purplish blue at partial maturity, then turning blackish purple at maturity; cotyledons wrinkled.</p></tp:treatment-sec><tp:treatment-sec sec-type="distribution" id="SECID0EBBAE"><title>Distribution and habitat.</title><p>Lowland rainforests of Sri Lanka, northwards to Sinharaja Forest in the elevation range 250–800 m (Fig. <xref ref-type="fig" rid="F3">3</xref>). It usually occurs at the lower level of the rainforest understorey, on ridges and as well as in valleys.</p><fig id="F3" position="float" orientation="portrait"><object-id xmlns:xlink="http://www.w3.org/1999/xlink" content-type="doi" xlink:type="simple">10.3897/phytokeys.259.146534.figure3</object-id><object-id xmlns:xlink="http://www.w3.org/1999/xlink" content-type="arpha" xlink:type="simple">9A8C5877-177A-5B4B-9BB4-8D5FA0B7C412</object-id><label>Figure 3.</label><caption><p>Distribution map <italic><tp:taxon-name><tp:taxon-name-part taxon-name-part-type="genus" reg="Memecylon">Memecylon</tp:taxon-name-part><tp:taxon-name-part taxon-name-part-type="species" reg="elegantulum">elegantulum</tp:taxon-name-part></tp:taxon-name></italic> Thwaites and <italic><tp:taxon-name><tp:taxon-name-part taxon-name-part-type="genus" reg="Memecylon">M.</tp:taxon-name-part><tp:taxon-name-part taxon-name-part-type="species" reg="rostratum">rostratum</tp:taxon-name-part></tp:taxon-name></italic> Thwaites.</p></caption><graphic xmlns:xlink="http://www.w3.org/1999/xlink" xlink:href="phytokeys-259-067_article-146534__-g003.jpg" position="float" orientation="portrait" xlink:type="simple" id="oo_1356662.jpg"><uri content-type="original_file" xlink:type="simple">https://binary.pensoft.net/fig/1356662</uri></graphic></fig></tp:treatment-sec><tp:treatment-sec sec-type="phenology" id="SECID0EOCAE"><title>Phenology.</title><p>Flowering and fruiting were recorded twice a year, from February to April and from August to November.</p></tp:treatment-sec><tp:treatment-sec sec-type="notes" id="SECID0ETCAE"><title>Notes.</title><p>In the protologue of <italic><tp:taxon-name><tp:taxon-name-part taxon-name-part-type="genus" reg="Memecylon">Memecylon</tp:taxon-name-part><tp:taxon-name-part taxon-name-part-type="species" reg="elegantulum">elegantulum</tp:taxon-name-part></tp:taxon-name></italic>, <xref ref-type="bibr" rid="B24">Thwaites (1859)</xref> briefly described its inflorescence, flower and the fruit. All the morphological features and distribution details he provided, except the description of the pedicel, are consistent with our own observations. Thwaites mentioned, however, that the pedicel was ‘as half as long as the calyx [<italic>calyce dimidio longioribus</italic>], while the taxon described here has pedicels approximately three times long as the calyx. Later, <xref ref-type="bibr" rid="B25">Trimen (1894)</xref> described the flower as sessile, which was repeated by <xref ref-type="bibr" rid="B1">Alston (1931)</xref>. After a thorough search in herbaria, we encountered four syntypes. Although <xref ref-type="bibr" rid="B25">Trimen (1894)</xref> and <xref ref-type="bibr" rid="B1">Alston (1931)</xref> detailed the flower and the fruit, the syntypes we examined contained neither flowers nor fruits except for the crushed parts of a fruit in the pocket of BM000944509! and an immature fruit in the pocket of PDA00002922!. Although <xref ref-type="bibr" rid="B25">Trimen (1894)</xref>, in his enumeration, mentioned that he had only scant material of this taxon, we were unable to locate any material other than the mentioned syntypes prior to Trimen’s time.</p><p>The drawing made from C.P. 2684 by H. de Alwis, Thwaites’ draftsman (<xref ref-type="bibr" rid="B14">Pethiyagoda 2007</xref>) curated at <named-content xmlns:xlink="http://www.w3.org/1999/xlink" content-type="dwc:institutional_code" xlink:title="National Herbarium, Peradeniya" xlink:href="http://grbio.org/institution/royal-botanic-gardens-1" xlink:type="simple">PDA</named-content>, is a leafy branch with a single hanging fruit, which is bluish purple. This species has the longest pedicel (relative to the length of the hypanthocalyx) among the Sri Lankan species of <italic><tp:taxon-name><tp:taxon-name-part taxon-name-part-type="genus" reg="Memecylon">Memecylon</tp:taxon-name-part></tp:taxon-name></italic>, while having a unique inflorescence architecture. Given that Thwaites noted that inflorescence was ‘sparsely racemose’ [<italic>parce ramosis</italic>], it is possible that he was misled by this feature, thinking that the pedicel was a secondary axis of the inflorescence. The second branch from the left of PDA00002924! has two broken primary axils of inflorescences, highlighting its filamentous nature. The third branch from the left of PDA00002924! has a single broken inflorescence axis, including a part of the secondary axis. This inflorescence section features the bracts at the inflorescence branching.</p><p>Since little Sri Lankan material was available to him, <xref ref-type="bibr" rid="B4">Bremer (1979)</xref> provisionally synonymized <italic><tp:taxon-name><tp:taxon-name-part taxon-name-part-type="genus" reg="Memecylon">Memecylon</tp:taxon-name-part><tp:taxon-name-part taxon-name-part-type="species" reg="elegantulum">elegantulum</tp:taxon-name-part></tp:taxon-name></italic> under <italic><tp:taxon-name><tp:taxon-name-part taxon-name-part-type="genus" reg="Memecylon">M.</tp:taxon-name-part><tp:taxon-name-part taxon-name-part-type="species" reg="rostratum">rostratum</tp:taxon-name-part></tp:taxon-name></italic>. <xref ref-type="bibr" rid="B4">Bremer (1979)</xref> lectotypified the name as ‘C.P. 2684 in <named-content xmlns:xlink="http://www.w3.org/1999/xlink" content-type="dwc:institutional_code" xlink:title="National Herbarium, Peradeniya" xlink:href="http://grbio.org/institution/royal-botanic-gardens-1" xlink:type="simple">PDA</named-content>’ while considering C.P. 2684 in BM &amp; K to be iso-lectotypes. We note, however, that there are two sheets labelled C.P. 2684 in <named-content xmlns:xlink="http://www.w3.org/1999/xlink" content-type="dwc:institutional_code" xlink:title="National Herbarium, Peradeniya" xlink:href="http://grbio.org/institution/royal-botanic-gardens-1" xlink:type="simple">PDA</named-content>, both of poor quality. As detailed by <xref ref-type="bibr" rid="B8">Jayasinghe et al. (2022)</xref>, a single C.P. number often included multiple gatherings. PDA00002922! has an indistinct pencil notation about the gathering information (possibly ‘Gilimale, March 1853’) while PDA00002924! lacks any such information. This suggests that these specimens may have been the result of multiple gatherings. It is important, however, that type specimens be from a single gathering (see Article 8.2, footnote 1). Here under Art. 9.3, newly lectotypify the name, selecting the specimen in the best condition. Since the syntpes represent multiple gatherings, they are retained as such, without considering them for iso-lectotypification. Given that all the syntypes currently lack flowers as well as a complete peduncle, they only partially represent the taxon. Hence, we designate a flowering specimen as an epitype (Article 9.9).</p></tp:treatment-sec><tp:treatment-sec sec-type="material" id="SECID0E4FAE"><title>Specimens examined.</title><p><bold>Sri Lanka</bold>: • <bold>Ratnapura District</bold>: Kalawana, 30 iv 1970, <italic>N.Balakrishnan NBK 315</italic> (<named-content xmlns:xlink="http://www.w3.org/1999/xlink" content-type="dwc:institutional_code" xlink:title="National Herbarium, Peradeniya" xlink:href="http://grbio.org/institution/royal-botanic-gardens-1" xlink:type="simple">PDA</named-content>, US02955738); Approximately 2 miles from Rassagala, 09 xi 1975, <italic>S.H.Sohmer &amp; S.Waas 10491</italic> (<named-content xmlns:xlink="http://www.w3.org/1999/xlink" content-type="dwc:institutional_code" xlink:title="National Herbarium, Peradeniya" xlink:href="http://grbio.org/institution/royal-botanic-gardens-1" xlink:type="simple">PDA</named-content>); • Bambarabotuwa Forest Reserve, 15 v 2018, <italic>M.Gunathilake, N.Gunawardena &amp; A.Sumanadasa NBS/2018/BAM/071</italic> (<named-content xmlns:xlink="http://www.w3.org/1999/xlink" content-type="dwc:institutional_code" xlink:title="National Herbarium, Peradeniya" xlink:href="http://grbio.org/institution/royal-botanic-gardens-1" xlink:type="simple">PDA</named-content>); • ibid., 14 v 2018, <italic>M.Gunathilake, N.Gunawardena &amp; A.Sumanadasa NBS/2018/BAM/023</italic> (<named-content xmlns:xlink="http://www.w3.org/1999/xlink" content-type="dwc:institutional_code" xlink:title="National Herbarium, Peradeniya" xlink:href="http://grbio.org/institution/royal-botanic-gardens-1" xlink:type="simple">PDA</named-content>); • ibid., <italic>NBS/2018/BAM/013</italic> (<named-content xmlns:xlink="http://www.w3.org/1999/xlink" content-type="dwc:institutional_code" xlink:title="National Herbarium, Peradeniya" xlink:href="http://grbio.org/institution/royal-botanic-gardens-1" xlink:type="simple">PDA</named-content>); • ibid., 06 xi 2018, <italic>B.Gopallawa &amp; S.Gamage BAM 337</italic> (<named-content xmlns:xlink="http://www.w3.org/1999/xlink" content-type="dwc:institutional_code" xlink:title="National Herbarium, Peradeniya" xlink:href="http://grbio.org/institution/royal-botanic-gardens-1" xlink:type="simple">PDA</named-content>); • ibid., <italic>BAM 203</italic> (<named-content xmlns:xlink="http://www.w3.org/1999/xlink" content-type="dwc:institutional_code" xlink:title="National Herbarium, Peradeniya" xlink:href="http://grbio.org/institution/royal-botanic-gardens-1" xlink:type="simple">PDA</named-content>); Botiyagala, Gilimale-Erathna forest, 21 viii 1993, <italic>A.H.M.Jayasuriya &amp; B.W.M.Wijesinghe 7478</italic> (<named-content xmlns:xlink="http://www.w3.org/1999/xlink" content-type="dwc:institutional_code" xlink:title="National Herbarium, Peradeniya" xlink:href="http://grbio.org/institution/royal-botanic-gardens-1" xlink:type="simple">PDA</named-content>); • Gilimale, Gilimale-Erathna forest, 4 vii 1993, <italic>A.H.M.Jayasuriya &amp; B.W.M.Wijesinghe 7415</italic> (<named-content xmlns:xlink="http://www.w3.org/1999/xlink" content-type="dwc:institutional_code" xlink:title="National Herbarium, Peradeniya" xlink:href="http://grbio.org/institution/royal-botanic-gardens-1" xlink:type="simple">PDA</named-content>); • ibid., 27 iii 2024, <italic>H.Jayasinghe &amp; Samarasinghe HDJ 2922</italic> (<named-content xmlns:xlink="http://www.w3.org/1999/xlink" content-type="dwc:institutional_code" xlink:title="National Herbarium, Peradeniya" xlink:href="http://grbio.org/institution/royal-botanic-gardens-1" xlink:type="simple">PDA</named-content>); • Dotalugala forest, 27 viii 1976, <italic>S.Waas 1831</italic> (<named-content xmlns:xlink="http://www.w3.org/1999/xlink" content-type="dwc:institutional_code" xlink:title="National Herbarium, Peradeniya" xlink:href="http://grbio.org/institution/royal-botanic-gardens-1" xlink:type="simple">PDA</named-content>, L2545519, E01411687); • Massenna forest reserve, above Rassagala estate, 25 x 1993, <italic>A.H.M.Jayasuriya &amp; B.W.M.Wijesinghe 7644</italic> (<named-content xmlns:xlink="http://www.w3.org/1999/xlink" content-type="dwc:institutional_code" xlink:title="National Herbarium, Peradeniya" xlink:href="http://grbio.org/institution/royal-botanic-gardens-1" xlink:type="simple">PDA</named-content>); • Kiribathgala forest reserve, 06 iv 2024, <italic>H.Jayasinghe, D.Samarasinghe &amp; S.Kanishka HDJ 2961</italic> (<named-content xmlns:xlink="http://www.w3.org/1999/xlink" content-type="dwc:institutional_code" xlink:title="National Herbarium, Peradeniya" xlink:href="http://grbio.org/institution/royal-botanic-gardens-1" xlink:type="simple">PDA</named-content>); • Walankanda, 19 i 2023, <italic>H.Jayasinghe, A,Perera, I.Madawala HDJ 1947</italic> (<named-content xmlns:xlink="http://www.w3.org/1999/xlink" content-type="dwc:institutional_code" xlink:title="National Herbarium, Peradeniya" xlink:href="http://grbio.org/institution/royal-botanic-gardens-1" xlink:type="simple">PDA</named-content>); • Delwala, 27 i 2023, <italic>H.Jayasinghe, A. Perera, I. Madawala HDJ 1956</italic> (<named-content xmlns:xlink="http://www.w3.org/1999/xlink" content-type="dwc:institutional_code" xlink:title="National Herbarium, Peradeniya" xlink:href="http://grbio.org/institution/royal-botanic-gardens-1" xlink:type="simple">PDA</named-content>) • <bold>Unknown localities</bold>: <italic>s.l., s.d., s.coll., s.n</italic>., C.P. 2684 (PDA00002922; remaining specimens other than the lectotype of PDA00002924; BM000944509, K000859185).</p></tp:treatment-sec><ref-list><ref id="B24"><mixed-citation xmlns:xlink="http://www.w3.org/1999/xlink" xlink:type="simple"><person-group><name name-style="western"><surname>Thwaites</surname><given-names>GHK</given-names></name></person-group> (<year>1859</year>) Enumeratio Plantarum Zeylaniae: An Enumeration of Ceylon Plants, with Descriptions of the New and Little Known Genera and Species, Observations on Their Habits, Uses, Native Names, etc. Part IV. Dulau &amp; Co., London. <ext-link xlink:href="10.5962/bhl.title.574" ext-link-type="doi" xlink:type="simple">https://doi.org/10.5962/bhl.title.574</ext-link></mixed-citation></ref><ref id="B25"><mixed-citation xmlns:xlink="http://www.w3.org/1999/xlink" xlink:type="simple"><person-group><name name-style="western"><surname>Trimen</surname><given-names>H</given-names></name></person-group> (<year>1894</year>) A Handbook to the Flora of Ceylon, Vol. 2. Dulau &amp; Co., London.</mixed-citation></ref><ref id="B1"><mixed-citation xmlns:xlink="http://www.w3.org/1999/xlink" xlink:type="simple"><person-group><name name-style="western"><surname>Alston</surname><given-names>AHG</given-names></name></person-group> (<year>1931</year>) In: Trimen H (Ed.) A handbook to the Flora of Ceylon. Dulau &amp; Co., London, 109−120.</mixed-citation></ref><ref id="B14"><mixed-citation xmlns:xlink="http://www.w3.org/1999/xlink" xlink:type="simple"><person-group><name name-style="western"><surname>Pethiyagoda</surname><given-names>R</given-names></name></person-group> (<year>2007</year>) Pearls, Spices and Green Gold: An Illustrated History of Biodiversity Exploration in Sri Lanka. WHT Publications (Private) Limited, Colombo.</mixed-citation></ref><ref id="B4"><mixed-citation xmlns:xlink="http://www.w3.org/1999/xlink" xlink:type="simple"><person-group><name name-style="western"><surname>Bremer</surname><given-names>K</given-names></name></person-group> (<year>1979</year>) <article-title>Taxonomy of <italic><tp:taxon-name><tp:taxon-name-part taxon-name-part-type="genus">Memecylon</tp:taxon-name-part></tp:taxon-name></italic> (<tp:taxon-name><tp:taxon-name-part taxon-name-part-type="family">Melastomataceae</tp:taxon-name-part></tp:taxon-name>) in Ceylon.</article-title><source>Opera Botanica</source><volume>50</volume>: <fpage>1</fpage>–<lpage>32</lpage>.</mixed-citation></ref><ref id="B8"><mixed-citation xmlns:xlink="http://www.w3.org/1999/xlink" xlink:type="simple"><person-group><name name-style="western"><surname>Jayasinghe</surname><given-names>HD</given-names></name><name name-style="western"><surname>Wijesundara</surname><given-names>DSA</given-names></name><name name-style="western"><surname>Ranasinghe</surname><given-names>RASW</given-names></name><name name-style="western"><surname>Kathriarachchi</surname><given-names>HS</given-names></name></person-group> (<year>2022</year>) Two new species of <italic><tp:taxon-name><tp:taxon-name-part taxon-name-part-type="genus">Syzygium</tp:taxon-name-part></tp:taxon-name></italic> (<tp:taxon-name><tp:taxon-name-part taxon-name-part-type="family">Myrtaceae</tp:taxon-name-part></tp:taxon-name>) from Sri Lanka, with lectotypification and recircumscription of <italic><tp:taxon-name><tp:taxon-name-part taxon-name-part-type="genus">Syzygium</tp:taxon-name-part><tp:taxon-name-part taxon-name-part-type="species">assimile</tp:taxon-name-part></tp:taxon-name></italic>. Gardens’ Bulletin (Singapore) 74(2): 257–274. <ext-link xlink:href="10.26492/gbs74(2).2022-12" ext-link-type="doi" xlink:type="simple">https://doi.org/10.26492/gbs74(2).2022-12</ext-link></mixed-citation></ref></ref-list></tp:taxon-treatment>
